# Supplementary material for: DunedinPACNI estimates the longitudinal Pace of Aging from a single brain image to track health and disease
Source: Nat Aging. 2025 Jul 1;5(8):1619–36. doi: 10.1038/s43587-025-00897-z (PMC12350157; doi:10.1038/s43587-025-00897-z)
Supplement: Supplementary file 3 — Raw elastic net regression weights from the DunedinPACNI algorithm. [file 43587_2025_897_MOESM3_ESM.xlsx]

## Sheet: Sheet1
ROI	Regression Weight
(Intercept)	-0.176755
Accumbens.area_Left	0.000741635
Accumbens.area_Right	0
Amygdala_Left	0
Amygdala_Right	1.68e-05
Brain.Stem	0
Caudate_Left	0
Caudate_Right	0
CC_Anterior	-4.4e-05
CC_Central	0
CC_Mid_Anterior	0
CC_Mid_Posterior	0
CC_Posterior	0
Cerebellum.Cortex_Left	-8.55e-06
Cerebellum.Cortex_Right	-7.23e-06
Cerebellum.White.Matter_Left	-1.43e-06
Cerebellum.White.Matter_Right	0
choroid.plexus_Left	0
choroid.plexus_Right	0
CSF	0
CT_bankssts_left	-0.00221082
CT_bankssts_right	0.133074
CT_caudalanteriorcingulate_left	0
CT_caudalanteriorcingulate_right	0
CT_caudalmiddlefrontal_left	-0.190313
CT_caudalmiddlefrontal_right	0
CT_cuneus_left	0
CT_cuneus_right	0
CT_entorhinal_left	-0.0712284
CT_entorhinal_right	-0.00808641
CT_frontalpole_left	0.0456676
CT_frontalpole_right	0
CT_fusiform_left	0
CT_fusiform_right	0
CT_inferiorparietal_left	0
CT_inferiorparietal_right	0.00556324
CT_inferiortemporal_left	0
CT_inferiortemporal_right	0
CT_insula_left	0
CT_insula_right	0
CT_isthmuscingulate_left	0
CT_isthmuscingulate_right	0.429741
CT_lateraloccipital_left	0.264025
CT_lateraloccipital_right	0.102562
CT_lateralorbitofrontal_left	0
CT_lateralorbitofrontal_right	0
CT_lingual_left	0
CT_lingual_right	0
CT_medialorbitofrontal_left	0.0750886
CT_medialorbitofrontal_right	0.313054
CT_middletemporal_left	0
CT_middletemporal_right	0
CT_paracentral_left	0
CT_paracentral_right	0
CT_parahippocampal_left	0
CT_parahippocampal_right	0
CT_parsopercularis_left	0
CT_parsopercularis_right	0.119069
CT_parsorbitalis_left	0
CT_parsorbitalis_right	0
CT_parstriangularis_left	0
CT_parstriangularis_right	0
CT_pericalcarine_left	0.0125161
CT_pericalcarine_right	0.8345
CT_postcentral_left	0.16821
CT_postcentral_right	0.313933
CT_posteriorcingulate_left	0
CT_posteriorcingulate_right	0.0230416
CT_precentral_left	0
CT_precentral_right	0
CT_precuneus_left	0.391382
CT_precuneus_right	0
CT_rostralanteriorcingulate_left	0
CT_rostralanteriorcingulate_right	-0.161371
CT_rostralmiddlefrontal_left	0.0921516
CT_rostralmiddlefrontal_right	0
CT_superiorfrontal_left	0
CT_superiorfrontal_right	0
CT_superiorparietal_left	0.16398
CT_superiorparietal_right	0.2481
CT_superiortemporal_left	0
CT_superiortemporal_right	-0.344862
CT_supramarginal_left	0
CT_supramarginal_right	0
CT_temporalpole_left	0
CT_temporalpole_right	-0.196961
CT_transversetemporal_left	0
CT_transversetemporal_right	-0.0618493
GMV_bankssts_left	0
GMV_bankssts_right	0
GMV_caudalanteriorcingulate_left	-1.58e-05
GMV_caudalanteriorcingulate_right	0
GMV_caudalmiddlefrontal_left	0
GMV_caudalmiddlefrontal_right	0
GMV_cuneus_left	0
GMV_cuneus_right	0
GMV_entorhinal_left	0
GMV_entorhinal_right	-2.14e-06
GMV_frontalpole_left	0
GMV_frontalpole_right	0
GMV_fusiform_left	0
GMV_fusiform_right	-2.77e-07
GMV_inferiorparietal_left	0
GMV_inferiorparietal_right	0
GMV_inferiortemporal_left	-3.58e-05
GMV_inferiortemporal_right	0
GMV_insula_left	-4.79e-05
GMV_insula_right	-5.61e-05
GMV_isthmuscingulate_left	0
GMV_isthmuscingulate_right	3.6e-06
GMV_lateraloccipital_left	0
GMV_lateraloccipital_right	0
GMV_lateralorbitofrontal_left	0
GMV_lateralorbitofrontal_right	0
GMV_lingual_left	-8.36e-06
GMV_lingual_right	0
GMV_medialorbitofrontal_left	0
GMV_medialorbitofrontal_right	0
GMV_middletemporal_left	-7.32e-06
GMV_middletemporal_right	0
GMV_paracentral_left	-2.9e-05
GMV_paracentral_right	-1.42e-05
GMV_parahippocampal_left	0
GMV_parahippocampal_right	0
GMV_parsopercularis_left	0
GMV_parsopercularis_right	0
GMV_parsorbitalis_left	0
GMV_parsorbitalis_right	0
GMV_parstriangularis_left	0
GMV_parstriangularis_right	0
GMV_pericalcarine_left	0
GMV_pericalcarine_right	0
GMV_postcentral_left	0
GMV_postcentral_right	0
GMV_posteriorcingulate_left	0
GMV_posteriorcingulate_right	-0.00015444
GMV_precentral_left	0
GMV_precentral_right	0
GMV_precuneus_left	1.23e-05
GMV_precuneus_right	0
GMV_rostralanteriorcingulate_left	0
GMV_rostralanteriorcingulate_right	0
GMV_rostralmiddlefrontal_left	0
GMV_rostralmiddlefrontal_right	-1.52e-07
GMV_superiorfrontal_left	0
GMV_superiorfrontal_right	0
GMV_superiorparietal_left	0
GMV_superiorparietal_right	0
GMV_superiortemporal_left	0
GMV_superiortemporal_right	0
GMV_supramarginal_left	0
GMV_supramarginal_right	0
GMV_temporalpole_left	0
GMV_temporalpole_right	-1.22e-05
GMV_transversetemporal_left	0
GMV_transversetemporal_right	-0.000127802
GWR_bankssts_left	-0.0169555
GWR_bankssts_right	-0.00877091
GWR_caudalanteriorcingulate_left	0
GWR_caudalanteriorcingulate_right	-0.0129458
GWR_caudalmiddlefrontal_left	0
GWR_caudalmiddlefrontal_right	0
GWR_cuneus_left	0
GWR_cuneus_right	0
GWR_entorhinal_left	0
GWR_entorhinal_right	-0.00529205
GWR_frontalpole_left	-0.00739811
GWR_frontalpole_right	0
GWR_fusiform_left	0
GWR_fusiform_right	0
GWR_inferiorparietal_left	0.0643972
GWR_inferiorparietal_right	0
GWR_inferiortemporal_left	-0.056885
GWR_inferiortemporal_right	-0.0323258
GWR_insula_left	0.0431672
GWR_insula_right	0
GWR_isthmuscingulate_left	-0.00719883
GWR_isthmuscingulate_right	0
GWR_lateraloccipital_left	0.107963
GWR_lateraloccipital_right	0
GWR_lateralorbitofrontal_left	0
GWR_lateralorbitofrontal_right	0
GWR_lingual_left	0.050013
GWR_lingual_right	0.0805413
GWR_medialorbitofrontal_left	-0.020602
GWR_medialorbitofrontal_right	0
GWR_middletemporal_left	-0.00767853
GWR_middletemporal_right	-0.00870595
GWR_paracentral_left	-0.0023926
GWR_paracentral_right	0
GWR_parahippocampal_left	0
GWR_parahippocampal_right	0
GWR_parsopercularis_left	-0.0379275
GWR_parsopercularis_right	0
GWR_parsorbitalis_left	-0.00887751
GWR_parsorbitalis_right	0.00649349
GWR_parstriangularis_left	-0.040365
GWR_parstriangularis_right	0
GWR_pericalcarine_left	0.043839
GWR_pericalcarine_right	0
GWR_postcentral_left	0
GWR_postcentral_right	0
GWR_posteriorcingulate_left	-0.0384874
GWR_posteriorcingulate_right	-0.0453836
GWR_precentral_left	0
GWR_precentral_right	0
GWR_precuneus_left	0
GWR_precuneus_right	0
GWR_rostralanteriorcingulate_left	0
GWR_rostralanteriorcingulate_right	0
GWR_rostralmiddlefrontal_left	-0.0437734
GWR_rostralmiddlefrontal_right	0
GWR_superiorfrontal_left	-0.0202707
GWR_superiorfrontal_right	0
GWR_superiorparietal_left	0
GWR_superiorparietal_right	0
GWR_superiortemporal_left	0
GWR_superiortemporal_right	0
GWR_supramarginal_left	0
GWR_supramarginal_right	-0.0482598
GWR_temporalpole_left	0.0104341
GWR_temporalpole_right	0.0328043
GWR_transversetemporal_left	0.00332454
GWR_transversetemporal_right	0.0173134
GWR_unknown_left	0
GWR_unknown_right	-2.07595
Hippocampus_Left	0
Hippocampus_Right	0
Inf.Lat.Vent_Left	0.000141742
Inf.Lat.Vent_Right	0
Lateral.Ventricle_Left	0
Lateral.Ventricle_Right	-3.96e-06
non.WM.hypointensities	0
Optic.Chiasm	0.00105305
Pallidum_Left	-0.000138483
Pallidum_Right	0
Putamen_Left	0
Putamen_Right	3.06e-07
SA_bankssts_left	0
SA_bankssts_right	-1.68e-05
SA_caudalanteriorcingulate_left	0
SA_caudalanteriorcingulate_right	-0.000277799
SA_caudalmiddlefrontal_left	0
SA_caudalmiddlefrontal_right	0
SA_cuneus_left	-6.16e-05
SA_cuneus_right	0
SA_entorhinal_left	-0.000298318
SA_entorhinal_right	-0.000124923
SA_frontalpole_left	0
SA_frontalpole_right	0
SA_fusiform_left	0
SA_fusiform_right	0
SA_inferiorparietal_left	0
SA_inferiorparietal_right	0
SA_inferiortemporal_left	-4.43e-05
SA_inferiortemporal_right	0
SA_insula_left	0
SA_insula_right	0
SA_isthmuscingulate_left	0
SA_isthmuscingulate_right	0
SA_lateraloccipital_left	0
SA_lateraloccipital_right	0
SA_lateralorbitofrontal_left	0
SA_lateralorbitofrontal_right	0
SA_lingual_left	-3.89e-05
SA_lingual_right	-5.65e-05
SA_medialorbitofrontal_left	0
SA_medialorbitofrontal_right	0
SA_middletemporal_left	0
SA_middletemporal_right	0
SA_paracentral_left	0
SA_paracentral_right	0
SA_parahippocampal_left	0
SA_parahippocampal_right	0
SA_parsopercularis_left	0
SA_parsopercularis_right	0
SA_parsorbitalis_left	0
SA_parsorbitalis_right	0
SA_parstriangularis_left	0
SA_parstriangularis_right	0
SA_pericalcarine_left	0
SA_pericalcarine_right	0
SA_postcentral_left	-2.9e-06
SA_postcentral_right	0
SA_posteriorcingulate_left	0
SA_posteriorcingulate_right	0
SA_precentral_left	0
SA_precentral_right	0
SA_precuneus_left	0
SA_precuneus_right	0
SA_rostralanteriorcingulate_left	0
SA_rostralanteriorcingulate_right	0
SA_rostralmiddlefrontal_left	0
SA_rostralmiddlefrontal_right	0
SA_superiorfrontal_left	0.000102828
SA_superiorfrontal_right	0
SA_superiorparietal_left	0
SA_superiorparietal_right	0
SA_superiortemporal_left	0
SA_superiortemporal_right	0
SA_supramarginal_left	0
SA_supramarginal_right	0
SA_temporalpole_left	0
SA_temporalpole_right	0
SA_transversetemporal_left	0
SA_transversetemporal_right	0
Thalamus.Proper_Left	0
Thalamus.Proper_Right	4.81e-05
VentralDC_Left	0
VentralDC_Right	0
vessel_Left	0
vessel_Right	-0.000232262
WM.hypointensities	0
3rd.Ventricle	0.000321871
4th.Ventricle	0
5th.Ventricle	-2.38e-05
Abbreviations: CC = corpus callosum, CT = cortical thickness, CSF = cerebrospinal fluid, DC = diencephalon, GMV = gray matter volume, GWR = gray-white signal intensity ratio, Inf.Lat.Vent = inferior lateral ventricle, ROI = region of interest, SA = surface area, WM = white matter
