# Supplementary material for: DunedinPACNI estimates the longitudinal Pace of Aging from a single brain image to track health and disease
Source: Nat Aging. 2025 Jul 1;5(8):1619–36. doi: 10.1038/s43587-025-00897-z (PMC12350157; doi:10.1038/s43587-025-00897-z)
Supplement: Supplementary file 4 — Statistical source data for Fig. 1. [file 43587_2025_897_MOESM4_ESM.xlsx]

## Sheet: SD_fig1
PaceOfAgingP45
1.1577
0.943304
1.35517
0.80332
1.28134
0.740473
0.992343
0.973867
1.07924
0.847706
1.20363
0.925689
0.483594
0.722254
0.947898
0.865133
1.2714
1.33588
0.805824
1.07576
0.958256
1.1038
1.10469
1.02098
1.42522
0.750583
1.09933
0.793634
0.991887
0.588683
0.820955
0.756886
1.43718
0.655608
1.4213
0.994231
1.52169
1.18658
1.12976
0.672235
0.791322
1.2982
0.650214
0.716946
0.899678
0.844378
0.802162
0.888098
0.728326
0.669775
0.96775
1.04932
0.987542
1.11475
1.14374
1.23472
0.706972
1.12497
0.726921
0.868126
1.09522
0.74081
1.20957
0.612218
1.12305
0.693522
1.67134
1.46692
1.10253
0.8792
0.606352
0.615013
1.35894
0.836809
0.806551
1.11379
0.506695
1.10321
0.751975
0.64652
0.858603
1.15766
0.920077
0.629708
1.5483
0.935577
0.701133
1.26695
0.983669
0.971507
1.42729
0.795474
1.17948
0.854791
1.00959
1.09218
0.794857
1.95508
1.21113
1.29397
0.667562
0.966394
1.26056
1.12346
1.06699
0.751012
2.06345
0.86958
0.82229
1.00684
0.961741
1.03603
1.21642
1.19496
1.00417
1.65414
1.02429
0.862653
1.49489
1.02965
1.11142
0.92234
1.04857
0.746529
0.57287
0.949079
1.08311
1.03137
0.671157
1.20327
0.875814
1.38363
0.842399
0.709588
0.935055
0.942428
1.10456
0.75735
1.14131
0.793396
1.46968
0.753666
1.16447
1.28599
1.01482
1.09266
0.743139
1.7796
0.820325
1.30465
0.722373
0.67548
1.54305
0.901248
0.648148
0.880458
0.622717
0.68185
1.47189
1.68464
0.732799
0.951
0.424144
0.830616
0.999396
0.814192
0.872076
1.26751
1.23544
1.03652
1.06565
0.67134
0.773875
0.838496
1.5098
0.884421
0.740727
0.938926
0.834386
0.877606
1.27168
1.24628
0.757957
1.05219
1.22164
1.15593
1.10558
0.938469
0.795623
0.818623
0.697362
1.67691
1.0319
1.47763
0.573086
0.611969
0.936684
0.778753
1.38466
0.956082
0.488407
0.669806
1.01021
0.99865
0.847146
0.716921
0.971186
1.46169
0.647227
1.01222
1.13576
1.4587
1.0667
0.982504
0.933414
0.817265
2.2004
0.762583
0.827767
0.808349
0.805475
0.831854
1.11236
0.712591
0.794404
0.699773
0.777146
0.761854
1.25684
0.916245
1.03225
0.706388
1.21623
0.733011
0.732687
0.913471
1.16539
1.0395
0.688935
1.36965
1.1526
0.403307
0.832532
1.09198
0.890048
0.736927
0.711902
0.791813
0.854357
1.28343
0.620928
0.665993
0.763874
1.14411
1.08353
0.813129
1.09451
0.802708
0.679992
0.76998
0.507671
0.678768
1.01181
1.66438
1.05
1.01873
1.03602
0.710859
0.696622
0.938095
0.682511
0.95033
1.82649
0.610654
0.883597
0.735563
1.05018
0.565258
1.18587
1.32313
1.27666
1.44716
1.25457
1.41614
0.831044
0.848107
0.85261
0.577832
0.910869
0.643099
1.07249
0.779452
0.994879
0.807302
1.40675
0.673957
0.873914
0.774331
1.05117
1.62076
0.71076
0.807025
0.935469
1.00906
1.04305
0.864751
1.0335
0.842021
1.09025
1.16358
1.04601
0.937608
0.672393
0.820109
0.827582
1.11831
0.745762
0.88834
0.869426
1.30344
1.07266
1.17771
1.86714
0.965832
0.673757
0.915605
1.3579
0.957716
0.781033
0.973208
0.977026
1.12197
0.986847
1.31011
1.1351
0.980508
0.895309
0.708049
1.09557
0.74359
1.05548
1.06348
0.867849
0.918036
0.979433
0.869637
0.742173
0.824239
1.33012
0.541559
0.896233
1.05857
1.40142
1.12175
1.28203
1.16104
1.19362
1.31513
0.99827
0.878047
1.02998
0.493764
0.723316
0.810173
1.15599
0.86876
1.14894
1.08391
1.11614
1.28836
2.43637
1.00431
0.86117
1.08444
0.90471
1.09661
0.625997
1.44118
1.02417
0.730878
1.0213
1.65924
0.768064
0.982258
0.897762
0.68242
0.803809
1.01103
1.6379
0.92613
1.19163
0.793661
0.866064
1.35845
0.775138
0.73301
0.871097
0.730812
0.906292
0.792667
0.878841
0.810784
0.805523
0.882784
0.783115
0.854206
0.525074
1.18947
1.11979
2.3032
0.789362
1.09233
1.32263
0.987623
1.28452
0.809243
1.2252
0.822959
0.790743
1.42207
1.26995
0.7131
0.738305
1.06932
0.731808
0.867641
0.730345
0.89365
0.987457
0.804121
1.15138
1.31114
1.47565
1.03779
1.24329
0.64728
0.786879
0.790673
1.4122
1.27802
0.731559
0.813185
0.747549
1.33779
0.674219
0.669836
0.725584
2.05157
0.798492
0.819767
1.60603
0.972091
1.82869
0.503474
0.86123
1.28596
1.06374
0.985092
1.24991
1.83209
0.987406
1.0048
1.69241
0.822939
0.747131
0.725828
1.22348
0.48444
0.904927
1.02414
0.518946
1.59582
0.930265
1.16197
1.04975
0.893689
1.28833
1.67861
0.646083
1.58032
0.838547
1.4286
0.896035
0.73647
0.719561
0.827434
0.973772
1.01451
0.93619
1.23421
1.19057
0.995289
0.958158
1.66341
0.764638
0.899927
0.557886
0.915204
0.893329
0.791129
0.583493
1.32843
0.581806
0.977279
0.624824
0.924835
0.579591
1.02504
0.604566
0.940927
0.890754
1.28462
1.12023
1.07552
0.956253
0.998555
1.07849
0.892293
1.34969
0.917208
0.926483
1.31111
0.833327
0.875559
1.13699
1.03258
1.15521
0.846655
1.13182
0.855207
1.01769
0.761659
1.18138
0.801215
1.19817
0.871818
0.603767
1.0558
1.22619
0.97575
1.18689
1.1858
0.70103
1.37871
0.563972
0.893067
0.59048
1.23412
0.902283
0.884411
0.818086
0.739854
0.989207
0.940116
0.757099
0.791961
1.02346
0.611496
0.938196
1.24595
0.547023
1.54763
0.619722
1.14721
0.724394
0.992728
1.56454
0.664368
1.35109
1.59699
0.782184
0.951341
1.41682
1.30315
1.02062
0.745153
0.89294
0.724807
0.744435
0.911394
0.808666
1.00458
1.20802
0.788344
0.62271
0.632405
1.56486
1.22715
1.11232
0.768304
1.162
0.891735
0.670417
0.851818
1.33694
0.932125
0.539956
0.423006
1.21478
0.874889
0.778497
1.31529
0.769435
1.03837
0.947859
0.792931
1.25922
1.14871
1.12878
1.01804
1.25512
0.690298
0.818108
1.36775
0.660518
1.23052
0.733664
0.791689
1.69049
0.717511
0.602985
1.06602
0.812853
0.775013
0.706331
1.0844
0.596374
1.13047
1.06917
0.975078
1.30966
1.05758
1.44279
0.868861
1.02307
0.853102
1.03818
0.926354
1.04344
1.09651
0.904705
0.922002
0.677316
1.28228
0.74077
0.935229
1.54063
0.763532
0.574338
0.824482
0.888145
0.70358
1.42801
1.76038
1.59652
0.777258
0.949931
0.7589
0.917935
1.36081
1.15235
1.78579
0.619004
1.07027
1.22448
1.95246
0.799678
0.78226
0.683368
1.44039
1.08144
1.46754
1.12702
1.26855
1.02763
0.986357
1.13588
0.883121
1.83105
0.82057
1.07182
0.902275
1.27841
0.798733
0.82138
1.43946
1.04832
0.753136
0.955585
0.743899
1.03555
0.613535
0.596899
0.9771
1.39135
0.667953
0.829291
0.655016
0.914863
0.974828
0.581682
1.32884
1.14408
1.20032
1.00392
1.0483
1.87981
1.12713
0.733458
0.916508
1.12432
0.823383
0.704064
1.09187
1.05218
0.540357
1.14694
1.07295
0.620733
1.03726
1.1178
0.8543
0.842946
0.620314
1.17979
1.21931
1.0024
0.733947
0.870874
1.12164
1.2018
1.00679
0.726893
0.620926
1.02919
1.35985
0.800108
0.522204
1.38377
1.20106
0.840875
1.01365
0.931469
0.59598
0.900172
1.0618
0.678064
1.15011
0.942728
0.858731
1.32665
1.14988
1.28359
0.63823
0.718264
0.834705
0.848682
0.703578
1.36654
0.930529
0.781841
0.928043
0.904871
1.03462
0.754893
0.888049
1.36433
1.16899
0.908159
0.732292
0.696934
1.21442
0.493445
0.91828
0.723035
0.678902
1.46021
1.38595
0.615453
1.03529
1.04965
1.0035
1.08335
1.52366
1.1779
0.841628
0.848787
0.684691
1.26889
1.05707
0.883135
1.4733
1.16083
1.09131
0.756534
0.945969
1.00559
1.44466
1.33479
1.28684
0.870996
1.32738
0.784321
1.16683
0.93974
0.969021
0.949688
1.35142
0.83593
0.761787
1.34089
1.04997
0.92362
0.886827
0.591962
0.759596
0.496302
1.14969
0.597888
1.18254
1.85833
0.736011
0.817494
0.89555
1.11946
0.744428
0.97028
1.25395
0.693394
1.1518
1.2738
0.855738
0.955598
0.940251
1.51214
2.32817
1.33991
0.696914
1.19959
0.942126
0.661068
1.11764
0.943087
0.935398
0.747025
1.31342
0.654915
0.686984
1.02616
1.92308
0.992529
1.2687
1.10849
1.30755
1.10104
1.1781
1.41288
0.839372
1.61032
0.884503
