# Supplementary material for: DunedinPACNI estimates the longitudinal Pace of Aging from a single brain image to track health and disease
Source: Nat Aging. 2025 Jul 1;5(8):1619–36. doi: 10.1038/s43587-025-00897-z (PMC12350157; doi:10.1038/s43587-025-00897-z)
Supplement: Supplementary file 5 — Statistical source data for Fig. 2. [file 43587_2025_897_MOESM5_ESM.xlsx]

## Sheet: 2A
PaceOfAgingP45	PACNI
1.1577	1.39342
0.943304	0.778369
1.35517	1.06139
0.80332	0.877023
1.28134	1.56206
0.740473	0.872709
0.992343	0.869121
0.973867	1.15431
1.07924	1.20308
0.847706	1.16462
1.20363	1.25168
0.925689	0.982126
0.483594	1.03169
0.722254	1.0951
0.947898	1.01585
0.865133	0.629257
1.2714	1.32414
1.33588	1.01836
0.805824	1.15666
1.07576	1.14647
0.958256	1.33007
1.1038	1.27103
1.10469	1.12711
1.02098	1.30415
1.42522	1.49687
0.750583	0.834423
1.09933	1.47228
0.793634	0.558836
0.991887	0.883927
0.588683	0.901217
0.820955	1.13738
0.756886	1.21676
1.43718	1.31574
0.655608	0.651456
1.4213	1.0437
0.994231	1.04464
1.52169	0.577478
1.18658	0.932597
1.12976	0.974857
0.672235	0.641228
0.791322	0.218078
1.2982	1.30458
0.650214	0.770514
0.716946	0.88402
0.899678	0.905111
0.844378	0.849486
0.802162	1.25639
0.888098	0.934894
0.728326	0.850781
0.669775	0.311499
0.96775	0.803367
1.04932	0.982795
0.987542	1.45409
1.11475	1.1878
1.14374	1.17769
1.23472	1.23835
0.706972	0.690196
1.12497	1.1216
0.726921	0.780332
0.868126	0.747625
1.09522	0.834849
0.74081	1.04476
1.20957	1.35926
0.612218	0.783697
1.12305	1.3383
0.693522	0.894048
1.67134	1.20533
1.46692	0.646496
1.10253	1.11341
0.8792	0.895935
0.606352	0.299911
0.615013	1.0266
1.35894	1.37549
0.836809	0.826764
0.806551	0.892449
1.11379	1.30046
0.506695	0.503272
1.10321	1.20954
0.751975	0.304022
0.64652	0.505505
0.858603	0.828801
1.15766	0.959372
0.920077	0.612719
0.629708	0.950972
1.5483	1.27357
0.935577	0.828041
0.701133	0.94016
1.26695	1.23059
0.983669	1.16555
0.971507	0.693144
1.42729	1.05496
0.795474	1.15157
1.17948	1.17489
0.854791	1.11719
1.00959	1.04796
1.09218	0.823828
0.794857	0.792198
1.95508	1.73693
1.21113	2.02232
1.29397	1.46598
0.667562	0.858757
0.966394	0.80625
1.26056	1.1038
1.12346	0.809349
1.06699	1.34388
0.751012	0.47802
2.06345	1.76557
0.86958	0.772796
0.82229	0.951373
1.00684	1.05217
0.961741	1.16184
1.03603	0.885874
1.21642	0.926612
1.19496	1.0216
1.00417	0.621995
1.65414	1.46025
1.02429	0.978488
0.862653	0.883386
1.49489	1.43833
1.02965	0.879342
1.11142	0.826214
0.92234	0.905692
1.04857	1.15794
0.746529	1.18197
0.57287	0.857184
0.949079	1.26469
1.08311	0.919093
1.03137	1.05059
0.671157	0.599157
1.20327	1.29328
0.875814	0.94123
1.38363	1.61282
0.842399	0.985126
0.709588	1.04198
0.935055	1.3047
0.942428	1.38129
1.10456	0.913283
0.75735	0.796899
1.14131	0.952795
0.793396	0.753266
1.46968	1.42856
0.753666	0.632215
1.16447	0.84497
1.28599	1.48322
1.01482	1.13054
1.09266	1.2838
0.743139	0.442677
1.7796	1.50683
0.820325	0.926291
1.30465	1.0869
0.722373	0.944497
0.67548	0.598679
1.54305	1.28513
0.901248	0.562166
0.648148	0.718886
0.880458	0.578621
0.622717	0.466827
0.68185	0.602311
1.47189	1.07155
1.68464	1.70173
0.732799	0.635368
0.951	0.660902
0.424144	0.598722
0.830616	0.496651
0.999396	1.13399
0.814192	1.02789
0.872076	0.830224
1.26751	2.04073
1.23544	1.35185
1.03652	0.865185
1.06565	0.899521
0.67134	0.994418
0.773875	0.880815
0.838496	1.30084
1.5098	1.5417
0.884421	0.859046
0.740727	0.791199
0.938926	1.09624
0.834386	0.80989
0.877606	0.868516
1.27168	1.38287
1.24628	0.729286
0.757957	1.2689
1.05219	0.68845
1.22164	1.02798
1.15593	0.847875
1.10558	1.42926
0.938469	0.925771
0.795623	1.10715
0.818623	1.22289
0.697362	0.657661
1.67691	1.65245
1.0319	1.08585
1.47763	1.19189
0.573086	0.861182
0.611969	0.447701
0.936684	0.477375
0.778753	1.10218
1.38466	1.19152
0.956082	0.750018
0.488407	0.69873
0.669806	1.03472
1.01021	0.84651
0.99865	0.978882
0.847146	1.15831
0.716921	0.91697
0.971186	0.500413
1.46169	1.54438
0.647227	0.865318
1.01222	0.952169
1.13576	0.392389
1.4587	1.21823
1.0667	0.771886
0.982504	0.92847
0.933414	0.450056
0.817265	1.04359
2.2004	1.42147
0.762583	0.858917
0.827767	1.00295
0.808349	0.572442
0.805475	0.599885
0.831854	0.885699
1.11236	0.74378
0.712591	0.961011
0.794404	0.722248
0.699773	0.544834
0.777146	0.918546
0.761854	0.783241
1.25684	1.43972
0.916245	0.943334
1.03225	1.80657
0.706388	0.92682
1.21623	1.11061
0.733011	0.626225
0.732687	0.579428
0.913471	0.843296
1.16539	1.30507
1.0395	1.00406
0.688935	1.11399
1.36965	1.20258
1.1526	1.15088
0.403307	0.461626
0.832532	1.144
1.09198	1.10623
0.890048	0.968881
0.736927	0.570338
0.711902	0.736413
0.791813	0.639406
0.854357	1.02242
1.28343	1.50565
0.620928	0.983708
0.665993	0.65336
0.763874	0.835549
1.14411	1.34097
1.08353	1.10422
0.813129	0.782647
1.09451	0.935449
0.802708	0.979608
0.679992	0.985988
0.76998	1.08917
0.507671	0.253293
0.678768	1.15028
1.01181	1.03996
1.66438	1.23435
1.05	0.987472
1.01873	1.22401
1.03602	1.10621
0.710859	0.630295
0.696622	0.853084
0.938095	0.605634
0.682511	0.607702
0.95033	0.987857
1.82649	1.47061
0.610654	0.629986
0.883597	0.805238
0.735563	0.833691
1.05018	1.51624
0.565258	1.22378
1.18587	1.24989
1.32313	1.65673
1.27666	0.979167
1.44716	1.76201
1.25457	1.17501
1.41614	1.28652
0.831044	0.887945
0.848107	1.35341
0.85261	1.18259
0.577832	0.813655
0.910869	1.31736
0.643099	0.849745
1.07249	0.520628
0.779452	0.572596
0.994879	1.18978
0.807302	0.77424
1.40675	0.85389
0.673957	1.03742
0.873914	1.07042
0.774331	1.34264
1.05117	1.09093
1.62076	1.93493
0.71076	0.63007
0.807025	0.752432
0.935469	0.759419
1.00906	1.27274
1.04305	1.23554
0.864751	1.30942
1.0335	1.01912
0.842021	0.453882
1.09025	0.786613
1.16358	0.965277
1.04601	0.866031
0.937608	0.871356
0.672393	0.50687
0.820109	0.637293
0.827582	0.996698
1.11831	0.780045
0.745762	0.650168
0.88834	0.774406
0.869426	0.731436
1.30344	1.20251
1.07266	0.951947
1.17771	0.809023
1.86714	1.53289
0.965832	1.18485
0.673757	0.7506
0.915605	0.916675
1.3579	1.21259
0.957716	0.933363
0.781033	1.02554
0.973208	0.599518
0.977026	0.635751
1.12197	1.16892
0.986847	0.827702
1.31011	0.932425
1.1351	1.3203
0.980508	1.15951
0.895309	0.797438
0.708049	0.762906
1.09557	1.04242
0.74359	0.420179
1.05548	1.40407
1.06348	1.33827
0.867849	0.908015
0.918036	0.986801
0.979433	0.836801
0.869637	0.729609
0.742173	0.89733
0.824239	0.868889
1.33012	1.53484
0.541559	0.939441
0.896233	1.1499
1.05857	1.03576
1.40142	1.54099
1.12175	0.886541
1.28203	1.24108
1.16104	0.984599
1.19362	1.52101
1.31513	1.12209
0.99827	1.11222
0.878047	0.837557
1.02998	0.418712
0.493764	1.06321
0.723316	0.639373
0.810173	1.01707
1.15599	0.967106
0.86876	1.16556
1.14894	1.38911
1.08391	1.46826
1.11614	1.10779
1.28836	1.18978
2.43637	1.67926
1.00431	1.41881
0.86117	0.445807
1.08444	0.978735
0.90471	0.845247
1.09661	1.09558
0.625997	0.516907
1.44118	1.21207
1.02417	0.505311
0.730878	0.936953
1.0213	0.908699
1.65924	1.06873
0.768064	0.902994
0.982258	0.945557
0.897762	1.2127
0.68242	0.916038
0.803809	1.17417
1.01103	0.928261
1.6379	1.63159
0.92613	0.582059
1.19163	1.09708
0.793661	1.17799
0.866064	1.14161
1.35845	1.33033
0.775138	0.793268
0.73301	0.915549
0.871097	0.890582
0.730812	0.923629
0.906292	0.93621
0.792667	0.861151
0.878841	0.988175
0.810784	0.599556
0.805523	0.806535
0.882784	0.842721
0.783115	0.752186
0.854206	1.29565
0.525074	0.896836
1.18947	0.96753
1.11979	0.80729
2.3032	1.52656
0.789362	0.52883
1.09233	1.33066
1.32263	0.808651
0.987623	0.660688
1.28452	1.09163
0.809243	0.99688
1.2252	0.670223
0.822959	0.691197
0.790743	0.583745
1.42207	1.12793
1.26995	1.29523
0.7131	0.698265
0.738305	0.872331
1.06932	0.773661
0.731808	1.1479
0.867641	1.11544
0.730345	0.441149
0.89365	1.05363
0.987457	0.931814
0.804121	0.837436
1.15138	1.45073
1.31114	0.870887
1.47565	1.81024
1.03779	0.777957
1.24329	1.72098
0.64728	0.894909
0.786879	0.538494
0.790673	0.506429
1.4122	1.00732
1.27802	1.60037
0.731559	1.22495
0.813185	0.840009
0.747549	1.16948
1.33779	1.03196
0.674219	0.880837
0.669836	0.952845
0.725584	0.581978
2.05157	1.31715
0.798492	0.598462
0.819767	1.10654
1.60603	1.34141
0.972091	0.52485
1.82869	1.055
0.503474	0.724672
0.86123	0.904144
1.28596	1.05744
1.06374	1.49623
0.985092	1.06757
1.24991	1.49969
1.83209	1.31769
0.987406	0.970192
1.0048	1.06568
1.69241	1.46887
0.822939	1.04699
0.747131	0.898392
0.725828	0.793978
1.22348	0.806803
0.48444	0.905232
0.904927	0.83296
1.02414	0.940794
0.518946	0.69816
1.59582	1.53879
0.930265	0.869596
1.16197	1.51375
1.04975	0.673401
0.893689	0.711805
1.28833	1.44244
1.67861	1.04333
0.646083	0.941751
1.58032	1.34966
0.838547	0.418356
1.4286	1.12407
0.896035	0.823373
0.73647	0.217089
0.719561	0.874966
0.827434	0.881595
0.973772	0.9596
1.01451	0.935972
0.93619	1.02849
1.23421	0.851418
1.19057	0.868442
0.995289	0.916954
0.958158	0.86257
1.66341	1.68309
0.764638	1.59627
0.899927	1.19723
0.557886	0.690823
0.915204	1.04752
0.893329	0.913488
0.791129	1.24152
0.583493	0.730337
1.32843	1.11954
0.581806	0.33973
0.977279	0.774501
0.624824	1.04616
0.924835	1.02983
0.579591	0.267778
1.02504	1.20422
0.604566	0.702511
0.940927	1.48723
0.890754	1.12311
1.28462	0.938716
1.12023	0.792379
1.07552	1.03674
0.956253	1.25146
0.998555	1.25457
1.07849	1.0684
0.892293	0.835938
1.34969	1.17338
0.917208	0.823127
0.926483	0.630168
1.31111	1.34641
0.833327	1.05217
0.875559	0.769774
1.13699	1.34469
1.03258	1.08549
1.15521	1.10587
0.846655	0.880343
1.13182	0.972102
0.855207	0.966426
1.01769	0.865653
0.761659	0.775067
1.18138	0.952697
0.801215	0.867911
1.19817	1.35637
0.871818	0.930043
0.603767	0.853908
1.0558	0.888422
1.22619	1.4159
0.97575	0.680263
1.18689	1.19786
1.1858	1.11962
0.70103	0.851699
1.37871	1.44687
0.563972	0.82405
0.893067	0.897687
0.59048	0.785665
1.23412	1.44412
0.902283	0.709312
0.884411	0.800268
0.818086	1.44901
0.739854	0.914005
0.989207	0.889061
0.940116	0.989525
0.757099	0.67819
0.791961	0.938691
1.02346	1.15378
0.611496	0.397669
0.938196	1.06939
1.24595	1.28181
0.547023	0.746764
1.54763	1.25606
0.619722	1.21686
1.14721	1.251
0.724394	0.995855
0.992728	0.90624
1.56454	1.14286
0.664368	1.2159
1.35109	1.03091
1.59699	1.36535
0.782184	0.578055
0.951341	0.78389
1.41682	1.18932
1.30315	0.734256
1.02062	1.05172
0.745153	0.804406
0.89294	1.04233
0.724807	0.59546
0.744435	0.809894
0.911394	0.851162
0.808666	0.866247
1.00458	0.68129
1.20802	0.962409
0.788344	1.0002
0.62271	0.686854
0.632405	0.766333
1.56486	1.88462
1.22715	0.950271
1.11232	0.846866
0.768304	0.798124
1.162	1.15758
0.891735	1.22175
0.670417	0.748825
0.851818	0.49773
1.33694	1.86499
0.932125	0.831566
0.539956	0.894709
0.423006	0.594409
1.21478	1.29057
0.874889	0.938985
0.778497	0.897701
1.31529	1.06489
0.769435	0.685348
1.03837	1.46054
0.947859	0.586818
0.792931	1.23628
1.25922	0.888144
1.14871	0.943327
1.12878	0.724134
1.01804	1.43535
1.25512	1.56709
0.690298	0.661431
0.818108	0.506115
1.36775	0.64113
0.660518	0.99505
1.23052	1.03974
0.733664	1.21764
0.791689	1.09818
1.69049	1.42489
0.717511	0.533007
0.602985	0.574425
1.06602	1.19892
0.812853	0.991418
0.775013	1.03927
0.706331	0.983452
1.0844	1.22053
0.596374	0.699761
1.13047	0.887945
1.06917	1.20929
0.975078	1.03895
1.30966	1.41516
1.05758	0.821085
1.44279	1.91785
0.868861	0.714675
1.02307	0.990144
0.853102	0.793649
1.03818	1.02163
0.926354	0.910394
1.04344	0.858146
1.09651	1.06072
0.904705	0.849497
0.922002	1.30833
0.677316	0.815232
1.28228	1.34228
0.74077	0.465352
0.935229	0.744357
1.54063	1.44964
0.763532	0.689521
0.574338	0.665175
0.824482	0.753207
0.888145	0.607021
0.70358	0.694856
1.42801	1.69879
1.76038	1.26477
1.59652	1.95034
0.777258	0.854517
0.949931	1.0049
0.7589	0.942086
0.917935	1.23015
1.36081	1.26234
1.15235	1.09469
1.78579	1.41575
0.619004	0.684094
1.07027	1.24107
1.22448	1.14073
1.95246	1.5512
0.799678	0.990402
0.78226	1.03132
0.683368	0.959029
1.44039	1.46747
1.08144	0.913221
1.46754	1.05122
1.12702	1.08384
1.26855	1.5285
1.02763	1.22308
0.986357	1.05643
1.13588	1.21033
0.883121	0.995816
1.83105	1.342
0.82057	0.982295
1.07182	1.06837
0.902275	0.631466
1.27841	0.898795
0.798733	1.20873
0.82138	1.11681
1.43946	1.08031
1.04832	1.05323
0.753136	0.388076
0.955585	1.23521
0.743899	0.649013
1.03555	1.38549
0.613535	0.0602894
0.596899	1.00249
0.9771	1.0135
1.39135	0.975359
0.667953	0.830948
0.829291	0.455992
0.655016	0.837022
0.914863	1.50023
0.974828	0.853732
0.581682	0.328605
1.32884	0.898202
1.14408	1.30414
1.20032	1.46612
1.00392	1.03882
1.0483	0.90404
1.87981	1.31636
1.12713	1.08459
0.733458	0.888056
0.916508	0.839751
1.12432	1.16957
0.823383	1.09803
0.704064	0.898167
1.09187	1.40167
1.05218	1.29856
0.540357	1.12488
1.14694	1.06807
1.07295	1.00651
0.620733	0.878242
1.03726	0.822542
1.1178	0.848676
0.8543	0.660824
0.842946	1.23743
0.620314	0.817551
1.17979	1.14622
1.21931	1.15567
1.0024	1.00145
0.733947	0.762588
0.870874	0.619712
1.12164	0.475764
1.2018	0.999832
1.00679	0.796485
0.726893	0.826235
0.620926	0.661707
1.02919	1.24639
1.35985	1.23659
0.800108	1.208
0.522204	0.592762
1.38377	1.40757
1.20106	1.11459
0.840875	0.687841
1.01365	1.27006
0.931469	0.859992
0.59598	0.350397
0.900172	0.971935
1.0618	1.25154
0.678064	0.59727
1.15011	1.50527
0.942728	0.90594
0.858731	0.728496
1.32665	1.33967
1.14988	1.22429
1.28359	1.12629
0.63823	0.627923
0.718264	1.18969
0.834705	1.14641
0.848682	0.678316
0.703578	0.668946
1.36654	0.902779
0.930529	1.29439
0.781841	0.897959
0.928043	1.00548
0.904871	1.04655
1.03462	1.03427
0.754893	0.639604
0.888049	1.17413
1.36433	0.844363
1.16899	1.32201
0.908159	0.7152
0.732292	0.599228
0.696934	1.00179
1.21442	1.05591
0.493445	0.721657
0.91828	1.15725
0.723035	1.29806
0.678902	1.17754
1.46021	1.37791
1.38595	1.26836
0.615453	0.300639
1.03529	0.690054
1.04965	1.13235
1.0035	1.06975
1.08335	1.02052
1.52366	1.02331
1.1779	1.58982
0.841628	0.921934
0.848787	0.785864
0.684691	0.499165
1.26889	1.23557
1.05707	0.650095
0.883135	0.985326
1.4733	1.29638
1.16083	1.25594
1.09131	1.06017
0.756534	1.02461
0.945969	0.841952
1.00559	0.872309
1.44466	1.15403
1.33479	1.32911
1.28684	1.03431
0.870996	0.882286
1.32738	1.54689
0.784321	0.798296
1.16683	1.56539
0.93974	0.901806
0.969021	0.878622
0.949688	0.986612
1.35142	0.995303
0.83593	0.804269
0.761787	0.637273
1.34089	1.40809
1.04997	1.08148
0.92362	0.812185
0.886827	0.972205
0.591962	0.785074
0.759596	1.03932
0.496302	0.99464
1.14969	1.2133
0.597888	0.886938
1.18254	1.11233
1.85833	1.28587
0.736011	0.805655
0.817494	1.04826
0.89555	0.71262
1.11946	1.09056
0.744428	0.90559
0.97028	1.2612
1.25395	0.926221
0.693394	1.2497
1.1518	1.59525
1.2738	1.28264
0.855738	0.713509
0.955598	1.03403
0.940251	1.14226
1.51214	1.14822
2.32817	1.51741
1.33991	1.21014
0.696914	0.969788
1.19959	1.02489
0.942126	0.880566
0.661068	0.876044
1.11764	1.05604
0.943087	0.946309
0.935398	1.28657
0.747025	0.954812
1.31342	1.64584
0.654915	1.14182
0.686984	1.01538
1.02616	0.916062
1.92308	1.42341
0.992529	0.767778
1.2687	1.63141
1.10849	0.926151
1.30755	1.18812
1.10104	1.09543
1.1781	1.57572
1.41288	1.4476
0.839372	0.859272
1.61032	1.4789
0.884503	0.823929

## Sheet: 2B
behavvar	abs_beta	model	abs_ci_l	abs_ci_h
Health45	0.234043	PACNI	0.165415	0.302672
ZFacialAge45	0.272587	PACNI	0.204282	0.340891
balClsMax45	0.269453	PACNI	0.200574	0.338331
ChairStands45	0.254427	PACNI	0.184878	0.323977
StepPlace45	0.187084	PACNI	0.115978	0.25819
GripRelUnit45	0.367705	PACNI	0.314528	0.420883
GpDomTim45	0.224997	PACNI	0.158215	0.291779
PhyLimts45	0.208355	PACNI	0.138886	0.277824
Velocity_avg45	0.262518	PACNI	0.194272	0.330764
pri45a	0.232095	PACNI	0.163089	0.301101
wmi45a	0.185807	PACNI	0.1164	0.255213
psi45a	0.131234	PACNI	0.0629842	0.199483
fsiq45a	0.274027	PACNI	0.205679	0.342374
vci45a	0.277319	PACNI	0.209017	0.34562
IQ_ResChange.x	0.129866	PACNI	0.059284	0.200448
Health45	0.328403	PaceOfAgingP45	0.261886	0.39492
ZFacialAge45	0.323912	PaceOfAgingP45	0.256844	0.39098
balClsMax45	0.375744	PaceOfAgingP45	0.309943	0.441544
ChairStands45	0.309998	PaceOfAgingP45	0.241505	0.378492
StepPlace45	0.300094	PaceOfAgingP45	0.231274	0.368913
GripRelUnit45	0.40325	PaceOfAgingP45	0.351183	0.455317
GpDomTim45	0.274534	PaceOfAgingP45	0.208659	0.34041
PhyLimts45	0.260019	PaceOfAgingP45	0.191683	0.328355
Velocity_avg45	0.315964	PaceOfAgingP45	0.249005	0.382923
pri45a	0.252139	PaceOfAgingP45	0.183453	0.320824
wmi45a	0.213677	PaceOfAgingP45	0.144608	0.282746
psi45a	0.200097	PaceOfAgingP45	0.132663	0.267532
fsiq45a	0.314099	PaceOfAgingP45	0.246591	0.381607
vci45a	0.305261	PaceOfAgingP45	0.237246	0.373276
IQ_ResChange.x	0.143118	PaceOfAgingP45	0.0727058	0.213531
