# Supplementary material for: DunedinPACNI estimates the longitudinal Pace of Aging from a single brain image to track health and disease
Source: Nat Aging. 2025 Jul 1;5(8):1619–36. doi: 10.1038/s43587-025-00897-z (PMC12350157; doi:10.1038/s43587-025-00897-z)
Supplement: Supplementary file 6 — Statistical source data for Fig. 3. [file 43587_2025_897_MOESM6_ESM.xlsx]

## Sheet: 3A
test	model	beta_abs	ci_l_abs	ci_h_abs
ADAS13	PACNI	0.386724	0.340598	0.432849
MMSE	PACNI	0.351046	0.302526	0.399566
RAVLT_immediate	PACNI	0.307115	0.263847	0.350383
RAVLT_learning	PACNI	0.248391	0.21302	0.283761
RAVLT_perc_forgetting	PACNI	0.179046	0.138256	0.219836
LDELTOTAL	PACNI	0.319354	0.279724	0.358983
DIGITSCOR	PACNI	0.33645	0.264872	0.408029
TRABSCOR	PACNI	0.283308	0.235429	0.331187
FAQ	PACNI	0.348426	0.301622	0.39523
MOCA	PACNI	0.318435	0.254755	0.382116

## Sheet: 3B
test	model	beta_abs	ci_l_abs	ci_h_abs
RT	PACNI	0.0662171	0.055381	0.0770531
FluidIQ	PACNI	0.105565	0.0942035	0.116926
WM	PACNI	0.0890119	0.075725	0.102299
TrailsA	PACNI	0.055993	0.0428735	0.0691124
TrailsB	PACNI	0.0599283	0.0467083	0.0731484
DSST	PACNI	0.109537	0.0972213	0.121853
VM	PACNI	0.090114	0.0768777	0.10335
Tower	PACNI	0.0536817	0.0402249	0.0671384
Matrix	PACNI	0.115434	0.102146	0.128723
