# Supplementary material for: DunedinPACNI estimates the longitudinal Pace of Aging from a single brain image to track health and disease
Source: Nat Aging. 2025 Jul 1;5(8):1619–36. doi: 10.1038/s43587-025-00897-z (PMC12350157; doi:10.1038/s43587-025-00897-z)
Supplement: Supplementary file 7 — Statistical source data for Fig. 4. [file 43587_2025_897_MOESM7_ESM.xlsx]

## Sheet: 4B
dataset	model	beta	ci_l	ci_h
ADNI	PACNI	-0.154264	-0.213434	-0.0950936
UK Biobank	PACNI	-0.0875779	-0.122186	-0.0517983
