# Supplementary material for: DunedinPACNI estimates the longitudinal Pace of Aging from a single brain image to track health and disease
Source: Nat Aging. 2025 Jul 1;5(8):1619–36. doi: 10.1038/s43587-025-00897-z (PMC12350157; doi:10.1038/s43587-025-00897-z)
Supplement: Supplementary file 8 — Statistical source data for Fig. 5. [file 43587_2025_897_MOESM8_ESM.xlsx]

## Sheet: 5A
test	model	beta_abs	ci_l_abs	ci_h_abs
Frailty	PACNI	0.168884	0.158067	0.179701
Health	PACNI	0.173055	0.162139	0.18397
