# Supplementary material for: DunedinPACNI estimates the longitudinal Pace of Aging from a single brain image to track health and disease
Source: Nat Aging. 2025 Jul 1;5(8):1619–36. doi: 10.1038/s43587-025-00897-z (PMC12350157; doi:10.1038/s43587-025-00897-z)
Supplement: Supplementary file 9 — Statistical source data for Fig. 6. [file 43587_2025_897_MOESM9_ESM.xlsx]

## Sheet: 6A
PACNI_resid	diagnosis
-0.508586	CN
1.26362	AD
1.7261	FTD
-0.229263	AD
0.537781	AD
0.984608	AD
1.07779	AD
0.855754	AD
0.0982241	AD
0.874676	AD
1.53686	AD
0.595877	AD
1.33721	AD
0.314368	AD
0.56508	AD
0.927036	AD
0.378065	AD
1.71506	AD
-0.22238	AD
-0.509018	AD
0.979503	AD
-0.105076	AD
3.32851	AD
1.41623	AD
0.413311	AD
0.254297	AD
1.17263	AD
-0.0619371	AD
1.57055	AD
0.0943256	AD
0.219376	CN
0.0170501	CN
-0.398781	CN
0.780608	CN
-0.347825	CN
0.877948	CN
-0.308008	CN
-0.607677	CN
0.435454	CN
-0.254794	CN
-0.0101419	CN
-0.371388	CN
0.514537	CN
0.198868	CN
0.168819	CN
0.426348	CN
-0.656023	CN
0.0847888	CN
0.0218154	CN
-0.64667	CN
0.121871	CN
-0.130775	CN
-0.081949	CN
-0.275322	CN
-0.275705	CN
-0.242123	FTD
-0.132339	FTD
-0.862025	FTD
0.620309	FTD
-0.0377377	FTD
0.505019	FTD
1.43109	FTD
0.00864885	FTD
-0.79426	FTD
-0.418517	FTD
-0.418211	FTD
0.709277	FTD
-0.782185	CN
-0.682919	CN
0.724026	AD
0.154962	AD
-0.14932	CN
0.176238	AD
0.914509	AD
0.414721	AD
-0.930442	AD
-0.201903	AD
0.371487	AD
-0.62971	AD
0.545376	AD
0.718653	CN
0.783784	CN
0.633576	AD
-0.178868	AD
0.383299	AD
2.45603	CN
-0.463135	CN
-0.176519	CN
0.22164	AD
-0.924149	CN
2.6613	AD
0.199862	CN
0.45543	AD
-0.557722	CN
-0.320949	AD
2.10262	AD
-0.512433	CN
0.514023	AD
0.286798	AD
0.283545	AD
2.15575	AD
0.567381	FTD
1.10655	FTD
-0.343303	FTD
2.34581	FTD
2.28458	FTD
0.980858	FTD
1.49183	FTD
0.488574	FTD
1.51454	FTD
1.14956	FTD
2.59165	FTD
1.11385	FTD
0.771306	FTD
0.733288	FTD
-0.281452	FTD
-0.724957	FTD
0.503394	FTD
-0.000704962	FTD
0.780449	FTD
0.467134	FTD
0.614763	AD
0.866566	CN
-0.445413	AD
-1.43975	AD
-0.185189	CN
0.009082	AD
-0.413109	CN
-0.656404	CN
-0.121161	AD
0.0797168	AD
0.283055	AD
-0.803834	AD
0.139214	CN
0.787911	AD
0.561563	AD
0.278471	AD
0.43636	CN
0.211063	AD
0.508495	AD
0.313496	AD
0.841811	AD
-0.220287	AD
-0.265824	AD
-0.577631	CN
-0.613492	CN
0.216701	CN
-0.264566	CN
-0.848662	CN
-0.168613	CN
1.55991	CN
-0.0868482	CN
-0.214338	CN
-0.430689	CN
-0.404038	CN
-0.940974	CN
-0.411376	CN
-0.236454	CN
0.0870961	CN
2.19509	CN
-0.337798	AD
-1.08234	AD
-1.3221	CN
0.282373	CN
-1.60032	CN
-1.67877	CN
-0.535671	CN
-1.576	CN
-0.485568	CN
-1.66711	CN
-0.727655	CN
-2.13701	CN
-1.31676	CN
-1.36083	CN
-2.40767	CN
-1.0974	CN
-2.08889	CN
-1.36706	CN
-1.90918	CN
-2.15811	CN
-0.766202	CN
-2.02263	CN
-1.91441	CN
-0.842111	CN
-0.763171	CN
-0.998536	CN
-2.19387	CN
-1.64086	CN
-1.34722	CN
-1.3309	CN
-1.32911	FTD
-0.839391	FTD
-0.635057	FTD
0.177436	FTD
-0.455793	FTD
-0.462004	FTD
0.758457	FTD
-0.204827	FTD
0.120055	FTD
0.0276978	FTD
-0.757043	FTD
0.561327	FTD
-1.01677	FTD
0.750391	FTD
-0.823142	FTD
1.15676	FTD
-0.623633	FTD
1.17875	FTD
-0.379418	FTD
0.0621477	FTD
-0.182235	FTD
2.79864	FTD
1.11719	FTD
-1.7029	FTD
1.93993	FTD
0.081971	FTD
-0.574685	FTD
0.305051	FTD
-1.30894	FTD
1.27132	FTD
0.823303	FTD
-1.41929	CN
1.74673	CN
0.526966	CN
0.0415311	CN
-1.48526	CN
-0.887166	CN
-0.481482	CN
-0.79762	CN
-0.563631	CN
-1.25771	CN
-0.679982	CN
-1.15892	CN
-2.01294	CN
-1.93851	CN
-1.02277	CN
-0.13003	CN
-0.0495299	AD
-1.09329	FTD
-0.771316	CN
-0.727742	FTD
-0.20548	FTD
-1.37631	CN
0.791035	CN
0.383964	FTD
-0.857886	FTD
-0.361927	CN
0.652316	FTD
-0.121173	FTD
-0.961722	AD
-0.0709223	FTD
-1.45958	FTD
-0.762605	FTD
0.425013	AD
-0.162201	AD
2.61972	FTD
0.221986	AD
0.406315	FTD
-0.554323	CN
-1.15518	CN
-0.906647	CN
-0.606226	CN
0.110254	CN
-0.260254	AD
-0.711212	CN
0.371683	FTD
0.936864	AD
-0.647467	FTD
0.310635	CN
0.253669	CN
0.0246386	AD
1.57286	AD
-0.456773	FTD
0.873803	AD
1.75423	FTD
0.771356	FTD
0.841666	AD
2.09611	FTD
-0.928488	AD
2.23115	AD
2.97165	FTD
2.94083	AD
1.18518	AD
0.332483	AD
0.361065	AD
0.878395	AD
1.27564	AD
-1.06166	AD
-0.900339	AD
-1.69657	AD
-0.509698	AD
1.23764	AD
0.376751	AD
1.91259	AD
1.30954	AD
-0.0354068	AD
-0.115528	AD
-0.71528	AD
0.907197	AD
-0.205562	AD
-0.0309162	AD
0.429703	AD
-0.0481782	AD
1.05013	AD
-0.35149	AD
-0.0938179	AD
-0.373215	AD
0.728503	AD
-0.526699	AD
0.534992	AD
-0.440714	AD
-0.0438575	AD
2.22193	AD
3.54235	AD
-1.33629	AD
0.42325	AD
-1.03691	AD
-0.322642	AD
-2.06881	AD
-0.263855	AD
-0.721431	AD
-0.181437	AD
1.5937	AD
-0.589553	AD
-0.0393737	AD
-0.188095	AD
-0.337076	AD
0.471961	AD
-0.466819	AD
0.0616407	AD
0.975271	AD
-0.535086	AD
0.521045	AD
1.2755	AD
-0.408098	AD
0.272221	AD
0.301652	AD
-0.429962	AD
0.467264	AD
-0.0662157	AD
0.417241	AD
1.20769	AD
-0.275907	AD
-0.175299	AD
-0.725551	AD
-0.182305	AD
-0.587713	AD
-0.678039	AD
0.518673	AD
-0.832948	AD
0.859617	AD
-0.609221	AD
0.178379	AD
-0.328951	AD
0.987903	AD
0.160876	AD
0.103723	AD
-0.507448	AD
0.514444	AD
-0.675651	AD
-0.0474355	CN
-0.154537	CN
-0.729052	CN
-0.374183	CN
-0.213625	CN
-0.483016	CN
1.71352	AD
1.1195	FTD
-0.722804	CN

## Sheet: 6B
test	dataset	beta	ci_l	ci_h
Dementia (ADNI)	ADNI	0.805554	0.69048	0.920628
AD (BrainLat)	BrainLat	0.697287	0.486709	0.907864
FTD (BrainLat)	BrainLat	0.794013	0.549989	1.03804

## Sheet: 6C
PACNI_resid	moca_total
1.26362	15
1.7261	29
-0.229263	17
0.537781	19
0.984608	10
0.855754	17
0.874676	16
0.595877	15
1.33721	14
0.314368	18
0.56508	16
0.378065	18
1.71506	20
-0.22238	22
0.979503	15
-0.105076	15
3.32851	8
1.41623	17
0.413311	16
0.254297	21
1.17263	14
-0.0619371	22
0.0170501	17
-0.398781	29
-0.347825	24
0.877948	22
-0.308008	23
-0.607677	23
0.435454	21
-0.254794	24
-0.0101419	23
-0.371388	29
0.514537	27
0.198868	23
0.168819	20
0.426348	28
-0.656023	29
0.0847888	30
0.0218154	28
-0.64667	25
0.121871	27
-0.130775	25
-0.275322	29
-0.275705	28
-0.242123	19
0.614763	22
0.866566	29
-0.445413	16
-1.43975	11
-0.185189	24
0.009082	17
-0.413109	28
-0.656404	28
-0.121161	22
0.0797168	7
0.283055	16
-0.803834	18
0.139214	27
0.787911	14
0.561563	18
0.278471	13
0.43636	24
0.211063	21
0.508495	14
0.313496	16
0.841811	17
-0.220287	1
-0.265824	8
-0.577631	26
-0.613492	26
0.216701	25
-0.264566	28
-0.848662	25
-0.168613	30
1.55991	26
-0.0868482	20
-0.214338	25
-0.430689	30
-0.404038	29
-0.940974	20
-0.411376	27
-0.236454	24
0.0870961	19
2.19509	29
-0.337798	11
-1.08234	20
-1.3221	28
0.282373	26
-1.60032	30
-1.67877	29
-0.535671	28
-1.576	30
-0.485568	29
-1.66711	29
-0.727655	28
-2.13701	30
-1.31676	30
-1.36083	30
-2.40767	25
-1.0974	30
-2.08889	29
-1.36706	27
-1.90918	29
-2.15811	27
-0.766202	30
-2.02263	29
-1.91441	30
-0.842111	29
-0.763171	28
-0.998536	30
-2.19387	29
-1.64086	30
-1.34722	28
-1.3309	28
-1.3309	27
-1.32911	18
-0.839391	24
-0.635057	4
0.177436	22
-0.455793	18
0.758457	26
0.120055	9
0.0276978	13
-0.757043	7
0.561327	15
-1.01677	8
0.750391	15
-0.823142	18
-0.623633	15
1.17875	10
0.0621477	16
-0.182235	10
2.79864	12
1.11719	17
-1.7029	23
1.93993	15
0.081971	10
-0.574685	6
0.305051	3
-1.30894	18
1.27132	10
0.823303	13
-1.41929	28
1.74673	30
0.526966	20
0.0415311	30
-1.48526	28
-0.887166	22
-0.481482	30
-0.79762	28
-0.563631	26
-1.25771	23
-0.679982	30
-1.15892	30
-2.01294	25
-1.93851	9
-1.02277	25
-0.13003	27
-0.0495299	17
-1.09329	10
-0.771316	30
-0.727742	2
-0.20548	26
-1.37631	23
0.791035	30
0.383964	14
-0.857886	17
-0.361927	23
0.652316	21
-0.121173	18
-0.961722	16
-0.0709223	9
-1.45958	23
-0.762605	13
0.425013	20
-0.162201	22
2.61972	19
0.221986	15
0.406315	15
-0.554323	28
-1.15518	27
-0.906647	28
-0.606226	26
0.110254	25
-0.260254	13
-0.711212	22
0.371683	28
0.936864	14
-0.647467	17
0.310635	25
0.253669	28
