# Supplementary material for: DunedinPACNI estimates the longitudinal Pace of Aging from a single brain image to track health and disease
Source: Nat Aging. 2025 Jul 1;5(8):1619–36. doi: 10.1038/s43587-025-00897-z (PMC12350157; doi:10.1038/s43587-025-00897-z)
Supplement: Supplementary file 10 — Statistical source data for Fig. 7. [file 43587_2025_897_MOESM10_ESM.xlsx]

## Sheet: 7A - ADNI
test	measure	beta_pos	ci_l_pos	ci_h_pos	model
ADAS13	PACNI	0.386724	0.340598	0.432849	Indepdendent
ADAS13	BAG	0.314308	0.266205	0.362412	Indepdendent
ADAS13	PACNI	0.325968	0.279006	0.37293	Combined
ADAS13	BAG	0.236917	0.19182	0.282014	Combined
MMSE	PACNI	0.351046	0.302526	0.399566	Indepdendent
MMSE	BAG	0.24416	0.198915	0.289406	Indepdendent
MMSE	PACNI	0.307134	0.257586	0.356682	Combined
MMSE	BAG	0.170922	0.128114	0.213731	Combined
RAVLT_immediate	PACNI	0.307115	0.263847	0.350383	Indepdendent
RAVLT_immediate	BAG	0.276132	0.229816	0.322448	Indepdendent
RAVLT_immediate	PACNI	0.251443	0.208291	0.294594	Combined
RAVLT_immediate	BAG	0.21649	0.172475	0.260505	Combined
RAVLT_learning	PACNI	0.248391	0.21302	0.283761	Indepdendent
RAVLT_learning	BAG	0.209001	0.168946	0.249055	Indepdendent
RAVLT_learning	PACNI	0.207289	0.170752	0.243825	Combined
RAVLT_learning	BAG	0.159832	0.120235	0.199429	Combined
RAVLT_perc_forgetting	PACNI	0.179046	0.138256	0.219836	Indepdendent
RAVLT_perc_forgetting	BAG	0.164219	0.123309	0.205128	Indepdendent
RAVLT_perc_forgetting	PACNI	0.145836	0.106245	0.185427	Combined
RAVLT_perc_forgetting	BAG	0.13005	0.0913412	0.168759	Combined
LDELTOTAL	PACNI	0.319354	0.279724	0.358983	Indepdendent
LDELTOTAL	BAG	0.271718	0.22312	0.320316	Indepdendent
LDELTOTAL	PACNI	0.26766	0.22583	0.309489	Combined
LDELTOTAL	BAG	0.21135	0.164048	0.258652	Combined
DIGITSCOR	PACNI	0.33645	0.264872	0.408029	Indepdendent
DIGITSCOR	BAG	0.227765	0.133321	0.322208	Indepdendent
DIGITSCOR	PACNI	0.30692	0.233267	0.380573	Combined
DIGITSCOR	BAG	0.159348	0.0692364	0.249459	Combined
TRABSCOR	PACNI	0.283308	0.235429	0.331187	Indepdendent
TRABSCOR	BAG	0.218716	0.173963	0.263469	Indepdendent
TRABSCOR	PACNI	0.241291	0.19261	0.289973	Combined
TRABSCOR	BAG	0.161557	0.117504	0.205609	Combined
FAQ	PACNI	0.348426	0.301622	0.39523	Indepdendent
FAQ	BAG	0.238893	0.18957	0.288216	Indepdendent
FAQ	PACNI	0.305905	0.256893	0.354916	Combined
FAQ	BAG	0.166065	0.118757	0.213372	Combined
MOCA	PACNI	0.318435	0.254755	0.382116	Indepdendent
MOCA	BAG	0.233956	0.172435	0.295477	Indepdendent
MOCA	PACNI	0.277989	0.213881	0.342096	Combined
MOCA	BAG	0.187796	0.129194	0.246398	Combined
hc atrophy	PACNI	0.154149	0.0949746	0.213323	Indepdendent
hc atrophy	BAG	0.171427	0.116317	0.226538	Indepdendent
hc atrophy	PACNI	0.114084	0.0533354	0.174833	Combined
hc atrophy	BAG	0.143584	0.0867698	0.200398	Combined
edu	PACNI	0.0982593	0.0492308	0.147288	Indepdendent
edu	BAG	0.0125142	-0.0352383	0.0602668	Indepdendent
edu	PACNI	0.101987	0.051051	0.152924	Combined
edu	BAG	-0.0143289	-0.0637375	0.0350797	Combined

## Sheet: 7A - UKB
test	measure	beta_pos	ci_l_pos	ci_h_pos	model
DSST	BAG	0.0487165	0.0380564	0.0593767	Independent
DSST	PACNI	0.109537	0.0972215	0.121853	Independent
DSST	PACNI	0.102021	0.0893961	0.114647	Combined
DSST	BAG	0.0291832	0.0182975	0.0400689	Combined
Education	PACNI	0.0930045	0.0815164	0.104493	Independent
Education	BAG	0.0101414	-0.000126229	0.0204091	Independent
Education	PACNI	0.095277	0.083486	0.107068	Combined
Education	BAG	0.0101414	-0.000126229	0.0204091	Combined
FluidIQ	BAG	0.035778	0.0256684	0.0458875	Independent
FluidIQ	PACNI	0.105565	0.0942036	0.116926	Independent
FluidIQ	PACNI	0.101638	0.0899756	0.113301	Combined
FluidIQ	BAG	0.0153817	0.00504114	0.0257223	Combined
Frailty	BAG	0.0284878	0.0187619	0.0382137	Independent
Frailty	PACNI	0.168884	0.158067	0.179701	Independent
Frailty	PACNI	0.170405	0.159298	0.181512	Combined
Frailty	BAG	-0.00595516	-0.0158379	0.00392759	Combined
Health	BAG	0.0322642	0.0224561	0.0420724	Independent
Health	PACNI	0.173055	0.162139	0.18397	Independent
Health	PACNI	0.173779	0.162571	0.184988	Combined
Health	BAG	-0.00283499	-0.0127984	0.00712838	Combined
Hipp. atrophy	PACNI	0.0875779	0.0529694	0.122186	Independent
Hipp. atrophy	BAG	0.00672166	-0.0219366	0.0353799	Independent
Hipp. atrophy	BAG	-0.0102615	-0.0394898	0.0189667	Combined
Hipp. atrophy	PACNI	0.0899965	0.057331	0.122662	Combined
Income	PACNI	0.0589888	0.0479576	0.07002	Independent
Income	BAG	0.0173952	0.00755508	0.0272353	Independent
Income	PACNI	0.0575091	0.0461867	0.0688314	Combined
Income	BAG	0.0173952	0.00755508	0.0272353	Combined
Matrix	BAG	0.0391927	0.0276893	0.0506961	Independent
Matrix	PACNI	0.115434	0.102146	0.128722	Independent
Matrix	PACNI	0.110801	0.0971754	0.124427	Combined
Matrix	BAG	0.0179975	0.00625177	0.0297432	Combined
RT	BAG	0.0349129	0.025286	0.0445397	Independent
RT	PACNI	0.0662171	0.0553811	0.077053	Independent
RT	PACNI	0.0604029	0.0492802	0.0715256	Combined
RT	BAG	0.0227652	0.0128951	0.0326353	Combined
Tower	BAG	0.017411	0.0058033	0.0290187	Independent
Tower	PACNI	0.0536817	0.0402253	0.0671381	Independent
Tower	PACNI	0.0517495	0.0379461	0.0655528	Combined
Tower	BAG	0.00747282	-0.00442314	0.0193688	Combined
TrailsA	BAG	0.0283906	0.0170578	0.0397235	Independent
TrailsA	PACNI	0.055993	0.0428738	0.0691121	Independent
TrailsA	PACNI	0.0512148	0.0377619	0.0646677	Combined
TrailsA	BAG	0.0185755	0.00696344	0.0301875	Combined
TrailsB	BAG	0.029267	0.0178457	0.0406883	Independent
TrailsB	PACNI	0.0599283	0.0467086	0.0731481	Independent
TrailsB	PACNI	0.0551172	0.0415611	0.0686732	Combined
TrailsB	BAG	0.0187039	0.00700286	0.0304049	Combined
VM	BAG	0.0158479	0.00438949	0.0273063	Independent
VM	PACNI	0.090114	0.076878	0.10335	Independent
VM	PACNI	0.0904988	0.0769238	0.104074	Combined
VM	BAG	-0.00149597	-0.0132134	0.0102214	Combined
WM	BAG	0.0256264	0.0140921	0.0371607	Independent
WM	PACNI	0.0890119	0.0757253	0.102299	Independent
WM	PACNI	0.0867257	0.0730958	0.100356	Combined
WM	BAG	0.00887357	-0.00292826	0.0206754	Combined

## Sheet: 7B - ADNI
test	measure	HR	ci_l	ci_h	model
CN decline	PACNI	1.46091	1.10458	1.93219	Independent
MCI decline	PACNI	1.44434	1.264	1.65042	Independent
CN decline	BAG	1.26125	1.00677	1.58005	Independent
MCI decline	BAG	1.396	1.22685	1.58848	Independent
CN decline	PACNI	1.39665	1.04699	1.8631	Combined
MCI decline	PACNI	1.36551	1.1923	1.56389	Combined
CN decline	BAG	1.18536	0.942604	1.49064	Combined
MCI decline	BAG	1.32122	1.15965	1.5053	Combined

## Sheet: 7B - UKB
test	measure	beta	ci_l	ci_h	model
Mortality	BAG	1.24426	1.16862	1.3199	Indepdendent
Mortality	PACNI	1.31705	1.23658	1.39751	Indepdendent
Mortality	PACNI	1.26393	1.18108	1.34679	Combined
Mortality	BAG	1.18323	1.10582	1.26064	Combined
Chronic disease	PACNI	1.14054	1.06253	1.21856	Indepdendent
Chronic disease	BAG	1.13134	1.06072	1.20195	Indepdendent
Chronic disease	BAG	1.10678	1.03436	1.1792	Combined
Chronic disease	PACNI	1.11159	1.03133	1.19185	Combined
