# Supplementary material for: DunedinPACNI estimates the longitudinal Pace of Aging from a single brain image to track health and disease
Source: Nat Aging. 2025 Jul 1;5(8):1619–36. doi: 10.1038/s43587-025-00897-z (PMC12350157; doi:10.1038/s43587-025-00897-z)
Supplement: Supplementary file 11 — Statistical source data for Extended Data Fig. 1. [file 43587_2025_897_MOESM11_ESM.xlsx]

## Sheet: SD_edfig_1
Group	N	Raw Mean	Min	Q1	Median	Q3	Max
Full Cohort (N = 1037)	1013	100.05	40	91.17	100.73	109.95	140.67
Deceased (N = 40)	36	93.02	40	84.35	97.15	107.9	122.75
Alive (N = 997)	977	100.31	40	91.17	100.73	109.95	140.67
Seen (N = 938)	927	100.46	40	91.52	101.07	109.95	140.67
Scanned (N = 875)	865	100.67	46.8	91.86	101.07	109.95	140.67
