# Supplementary material for: DunedinPACNI estimates the longitudinal Pace of Aging from a single brain image to track health and disease
Source: Nat Aging. 2025 Jul 1;5(8):1619–36. doi: 10.1038/s43587-025-00897-z (PMC12350157; doi:10.1038/s43587-025-00897-z)
Supplement: Supplementary file 12 — Statistical source data for Extended Data Fig. 2. [file 43587_2025_897_MOESM12_ESM.xlsx]

## Sheet: SD_edfig_2
Group	N	Raw Mean	Min	Q1	Median	Q3	Max
Full Cohort (N = 1037)	1031	3.75	1	3	3.71	4.43	6
Deceased (N = 40)	40	3.54	1	2.83	3.54	4.14	6
Alive (N = 997)	991	3.76	1	3	3.71	4.43	6
Seen (N = 938)	933	3.78	1	3	3.71	4.43	6
Scanned (N = 875)	870	3.76	1	3	3.71	4.43	6
