# Supplementary material for: DunedinPACNI estimates the longitudinal Pace of Aging from a single brain image to track health and disease
Source: Nat Aging. 2025 Jul 1;5(8):1619–36. doi: 10.1038/s43587-025-00897-z (PMC12350157; doi:10.1038/s43587-025-00897-z)
Supplement: Supplementary file 13 — Statistical source data for Extended Data Fig. 3. [file 43587_2025_897_MOESM13_ESM.xlsx]

## Sheet: ED3A
test	measure	beta_pos	ci_l_pos	ci_h_pos	sample
DSST	PACNI	0.109537	0.0972213	0.121853	full sample
DSST	PACNI	0.107225	0.0943552	0.120094	NoE4orDem
FluidIQ	PACNI	0.105565	0.0942035	0.116926	full sample
FluidIQ	PACNI	0.104022	0.0921511	0.115892	NoE4orDem
Frailty	PACNI	0.168884	0.158067	0.179701	full sample
Frailty	PACNI	0.155223	0.143901	0.166546	NoE4orDem
Health	PACNI	0.173055	0.162139	0.18397	full sample
Health	PACNI	0.15813	0.146702	0.169557	NoE4orDem
Matrix	PACNI	0.115434	0.102146	0.128723	full sample
Matrix	PACNI	0.11513	0.101261	0.128998	NoE4orDem
RT	PACNI	0.0662171	0.055381	0.0770531	full sample
RT	PACNI	0.0666948	0.0553809	0.0780086	NoE4orDem
Tower	PACNI	0.0536817	0.0402249	0.0671384	full sample
Tower	PACNI	0.0546345	0.0405914	0.0686777	NoE4orDem
TrailsA	PACNI	0.055993	0.0428735	0.0691124	full sample
TrailsA	PACNI	0.0572108	0.0435125	0.0709091	NoE4orDem
TrailsB	PACNI	0.0599283	0.0467083	0.0731484	full sample
TrailsB	PACNI	0.0622056	0.048412	0.0759991	NoE4orDem
VM	PACNI	0.090114	0.0768777	0.10335	full sample
VM	PACNI	0.0876228	0.0738037	0.101442	NoE4orDem
WM	PACNI	0.0890119	0.075725	0.102299	full sample
WM	PACNI	0.0885242	0.0746531	0.102395	NoE4orDem

## Sheet: ED3B
test	measure	beta_pos	ci_l_pos	ci_h_pos	sample
Mortality	PACNI	1.31705	1.21522	1.42741	full sample
Disease risk	PACNI	1.14054	1.05495	1.23308	full sample
Mortality	PACNI	1.28729	1.17986	1.40451	NoE4orDem
Disease risk	PACNI	1.10979	1.02093	1.20638	NoE4orDem
