# Supplementary material for: DunedinPACNI estimates the longitudinal Pace of Aging from a single brain image to track health and disease
Source: Nat Aging. 2025 Jul 1;5(8):1619–36. doi: 10.1038/s43587-025-00897-z (PMC12350157; doi:10.1038/s43587-025-00897-z)
Supplement: Supplementary file 14 — Statistical source data for Extended Data Fig. 5. [file 43587_2025_897_MOESM14_ESM.xlsx]

## Sheet: ED5A
test	measure	model	beta	ci_l	ci_h
AD	PACNI	Independent	0.697287	0.486709	0.907864
FTD	PACNI	Independent	0.794013	0.549989	1.03804
AD	PACNI	Combined	0.377444	0.170194	0.584693
FTD	PACNI	Combined	0.513068	0.27971	0.746426
AD	BAG	Independent	0.810743	0.5966	1.02489
FTD	BAG	Independent	0.712146	0.463989	0.960302
AD	BAG	Combined	0.526265	0.318787	0.733744
FTD	BAG	Combined	0.388206	0.148202	0.628209

## Sheet: ED5B
test	measure	model	beta_pos	ci_l_pos	ci_h_pos
MoCA	PACNI	Independent	0.346619	0.199043	0.494196
MoCA	PACNI	Combined	0.209024	0.0417041	0.376345
MoCA	BAG	Independent	0.332903	0.203964	0.461843
MoCA	BAG	Combined	0.239152	0.0914198	0.386884

## Sheet: ED5C
test	measure	beta_abs	ci_l_abs	ci_h_abs
MoCA	PACNI	0.346619	0.199043	0.494196
MoCA	BAG	0.332903	0.203964	0.461843
MoCA	PACNI+BAG	0.457917	0.298647	0.617187
