# Supplementary material for: DunedinPACNI estimates the longitudinal Pace of Aging from a single brain image to track health and disease
Source: Nat Aging. 2025 Jul 1;5(8):1619–36. doi: 10.1038/s43587-025-00897-z (PMC12350157; doi:10.1038/s43587-025-00897-z)
Supplement: Supplementary file 15 — Statistical source data for Extended Data Fig. 6. [file 43587_2025_897_MOESM15_ESM.xlsx]

## Sheet: ED6A - ADNI
test	measure	beta_pos	ci_l_pos	ci_h_pos
ADAS13	PACNI	0.349997	0.303301	0.396693
ADAS13	BAG	0.290594	0.244686	0.336502
ADAS13	PACNI+BAG	0.507319	0.450934	0.563704
DIGITSCOR	PACNI	0.332437	0.255439	0.409434
DIGITSCOR	BAG	0.181356	0.0909505	0.271762
DIGITSCOR	PACNI+BAG	0.416178	0.311496	0.52086
edu	PACNI	0.0982593	0.147288	0.0492308
edu	BAG	0.0125142	-0.0352383	0.0602668
edu	PACNI+BAG	0.0876585	0.148239	0.0270782
FAQ	PACNI	0.312378	0.2644	0.360356
FAQ	BAG	0.182484	0.134724	0.230244
FAQ	PACNI+BAG	0.393507	0.334441	0.452573
hc atrophy	PACNI	0.154149	0.213323	0.0949746
hc atrophy	BAG	0.171427	0.226538	0.116317
hc atrophy	PACNI+BAG	0.257668	0.3292	0.186135
LDELTOTAL	PACNI	0.305331	0.256488	0.354175
LDELTOTAL	BAG	0.247255	0.199651	0.294859
LDELTOTAL	PACNI+BAG	0.436448	0.377198	0.495698
MMSE	PACNI	0.299193	0.251323	0.347064
MMSE	BAG	0.212965	0.165787	0.260142
MMSE	PACNI+BAG	0.406325	0.347699	0.46495
MOCA	PACNI	0.281767	0.215532	0.348002
MOCA	BAG	0.203183	0.143862	0.262505
MOCA	PACNI+BAG	0.402058	0.322527	0.481589
RAVLT_immediate	PACNI	0.265641	0.219338	0.311945
RAVLT_immediate	BAG	0.253647	0.208795	0.2985
RAVLT_immediate	PACNI+BAG	0.409928	0.353865	0.465991
RAVLT_learning	PACNI	0.225991	0.177624	0.274358
RAVLT_learning	BAG	0.210216	0.163323	0.257109
RAVLT_learning	PACNI+BAG	0.344396	0.28535	0.403443
RAVLT_perc_forgetting	PACNI	0.202373	0.153251	0.251496
RAVLT_perc_forgetting	BAG	0.171119	0.123426	0.218813
RAVLT_perc_forgetting	PACNI+BAG	0.295655	0.235345	0.355965
TRABSCOR	PACNI	0.284294	0.236013	0.332574
TRABSCOR	BAG	0.173957	0.126364	0.221549
TRABSCOR	PACNI+BAG	0.364438	0.305083	0.423792

## Sheet: ED6A - UKB
test	measure	beta_pos	ci_l_pos	ci_h_pos
DSST	BAG	0.0487165	0.0380564	0.0593767
DSST	PACNI	0.109537	0.0972215	0.121853
DSST	PACNI+BAG	0.131205	0.116479	0.14593
Education	PACNI	0.0930045	0.0815164	0.104493
Education	BAG	0.0101414	-0.000126229	0.0204091
Education	PACNI+BAG	0.0862921	0.07238	0.100204
FluidIQ	BAG	0.035778	0.0256684	0.0458875
FluidIQ	PACNI	0.105565	0.0942036	0.116926
FluidIQ	PACNI+BAG	0.11702	0.103296	0.130744
Frailty	BAG	0.0284878	0.0187619	0.0382137
Frailty	PACNI	0.168884	0.158067	0.179701
Frailty	PACNI+BAG	0.16445	0.151367	0.177533
Health	BAG	0.0322642	0.0224561	0.0420724
Health	PACNI	0.173055	0.162139	0.18397
Health	PACNI+BAG	0.170944	0.157748	0.184141
Hipp. atrophy	PACNI	0.0875779	0.0529694	0.122186
Hipp. atrophy	BAG	0.00672166	-0.0219366	0.0353799
Hipp. atrophy	PACNI+BAG	0.082977	0.0431772	0.122777
Income	PACNI	0.0589888	0.0479576	0.07002
Income	BAG	0.0173952	0.00755508	0.0272353
Income	PACNI+BAG	0.0633596	0.0500005	0.0767187
Matrix	BAG	0.0391927	0.0276893	0.0506961
Matrix	PACNI	0.115434	0.102146	0.128722
Matrix	PACNI+BAG	0.128799	0.112906	0.144692
RT	BAG	0.0349129	0.025286	0.0445397
RT	PACNI	0.0662171	0.0553811	0.077053
RT	PACNI+BAG	0.0831681	0.0700775	0.0962588
Tower	BAG	0.017411	0.0058033	0.0290187
Tower	PACNI	0.0536817	0.0402253	0.0671381
Tower	PACNI+BAG	0.0592223	0.0431333	0.0753113
TrailsA	BAG	0.0283906	0.0170578	0.0397235
TrailsA	PACNI	0.055993	0.0428738	0.0691121
TrailsA	PACNI+BAG	0.0697903	0.0540918	0.0854887
TrailsB	BAG	0.029267	0.0178457	0.0406883
TrailsB	PACNI	0.0599283	0.0467086	0.0731481
TrailsB	PACNI+BAG	0.0738211	0.0580022	0.0896399
VM	BAG	0.0158479	0.00438949	0.0273063
VM	PACNI	0.090114	0.076878	0.10335
VM	PACNI+BAG	0.0890028	0.0731619	0.104844
WM	BAG	0.0256264	0.0140921	0.0371607
WM	PACNI	0.0890119	0.0757253	0.102299
WM	PACNI+BAG	0.0955993	0.0796846	0.111514

## Sheet: ED6B - ADNI
test	measure	beta	ci_l	ci_h
CN decline	PACNI	1.46091	1.10458	1.93219
MCI decline	PACNI	1.44434	1.264	1.65042
CN decline	BAG	1.26125	1.00677	1.58005
MCI decline	BAG	1.396	1.22685	1.58848
CN decline	PACNI+BAG	1.65554	1.19357	2.29632
MCI decline	PACNI+BAG	1.80414	1.52287	2.13737

## Sheet: ED6B - UKB
test	measure	beta	ci_l	ci_h
Mortality	BAG	1.24426	1.16862	1.3199
Mortality	PACNI	1.31705	1.23658	1.39751
Disease risk	PACNI	1.14054	1.06253	1.21856
Disease risk	BAG	1.13134	1.06072	1.20195
Disease risk	PACNI+BAG	1.23029	1.11881	1.35288
Mortality	PACNI+BAG	1.49553	1.3537	1.65221
