# Supplementary material for: DunedinPACNI estimates the longitudinal Pace of Aging from a single brain image to track health and disease
Source: Nat Aging. 2025 Jul 1;5(8):1619–36. doi: 10.1038/s43587-025-00897-z (PMC12350157; doi:10.1038/s43587-025-00897-z)
Supplement: Supplementary file 16 — Statistical source data for Extended Data Fig. 7. [file 43587_2025_897_MOESM16_ESM.xlsx]

## Sheet: ED7A
test	measure	beta_pos	ci_l_pos	ci_h_pos	model
DSST	PACNI	0.109537	0.0972213	0.121853	Independent
DSST	meanHipp_scaled	0.0832349	0.0712537	0.0952161	Independent
DSST	PACNI	0.0969311	0.0844201	0.109442	Combined
DSST	meanHipp_scaled	0.0657079	0.0535619	0.0778539	Combined
FluidIQ	PACNI	0.105565	0.0942035	0.116926	Independent
FluidIQ	meanHipp_scaled	0.14368	0.132447	0.154913	Independent
FluidIQ	PACNI	0.08243	0.0709569	0.0939032	Combined
FluidIQ	meanHipp_scaled	0.129136	0.117749	0.140522	Combined
Matrix	PACNI	0.115434	0.102146	0.128723	Independent
Matrix	meanHipp_scaled	0.103878	0.090972	0.116784	Independent
Matrix	PACNI	0.0988975	0.0854101	0.112385	Combined
Matrix	meanHipp_scaled	0.085956	0.072866	0.099046	Combined
RT	PACNI	0.0662171	0.055381	0.0770531	Independent
RT	meanHipp_scaled	0.0532444	0.0424926	0.0639962	Independent
RT	PACNI	0.0584664	0.0474597	0.0694731	Combined
RT	meanHipp_scaled	0.0428444	0.0319301	0.0537587	Combined
Tower	PACNI	0.0536817	0.0402249	0.0671384	Independent
Tower	meanHipp_scaled	0.0700191	0.0569651	0.083073	Independent
Tower	PACNI	0.0416927	0.0280164	0.055369	Combined
Tower	meanHipp_scaled	0.0624772	0.0491987	0.0757556	Combined
TrailsA	PACNI	0.055993	0.0428735	0.0691124	Independent
TrailsA	meanHipp_scaled	0.0632489	0.0505192	0.0759786	Independent
TrailsA	PACNI	0.0453645	0.0320236	0.0587054	Combined
TrailsA	meanHipp_scaled	0.0549864	0.0420363	0.0679366	Combined
TrailsB	PACNI	0.0599283	0.0467083	0.0731484	Independent
TrailsB	meanHipp_scaled	0.0535488	0.0407134	0.0663843	Independent
TrailsB	PACNI	0.0513869	0.0379378	0.0648359	Combined
TrailsB	meanHipp_scaled	0.0441895	0.0311344	0.0572446	Combined
VM	PACNI	0.090114	0.0768777	0.10335	Independent
VM	meanHipp_scaled	0.0492568	0.0363813	0.0621323	Independent
VM	PACNI	0.0835339	0.0700641	0.0970037	Combined
VM	meanHipp_scaled	0.0340424	0.0209672	0.0471176	Combined
WM	PACNI	0.0890119	0.075725	0.102299	Independent
WM	meanHipp_scaled	0.0942905	0.0813577	0.107223	Independent
WM	PACNI	0.0734784	0.0599858	0.086971	Combined
WM	meanHipp_scaled	0.0809118	0.0677718	0.0940517	Combined

## Sheet: ED7B
test	measure	beta_pos	ci_l_pos	ci_h_pos	model
DSST	PACNI	0.109537	0.0972213	0.121853	Independent
DSST	meanLatVent_scaled	0.0362142	0.0243527	0.0480757	Independent
DSST	PACNI	0.106178	0.0936571	0.118699	Combined
DSST	meanLatVent_scaled	0.0178054	0.00580253	0.0298083	Combined
FluidIQ	PACNI	0.105565	0.0942035	0.116926	Independent
FluidIQ	meanLatVent_scaled	-0.0389371	-0.0503728	-0.0275014	Independent
FluidIQ	PACNI	0.116182	0.104651	0.127713	Combined
FluidIQ	meanLatVent_scaled	-0.0597142	-0.0712788	-0.0481496	Combined
Matrix	PACNI	0.115434	0.102146	0.128723	Independent
Matrix	meanLatVent_scaled	-0.0179808	-0.0307739	-0.00518777	Independent
Matrix	PACNI	0.122811	0.109309	0.136313	Combined
Matrix	meanLatVent_scaled	-0.0391948	-0.0521296	-0.02626	Combined
RT	PACNI	0.0662171	0.055381	0.0770531	Independent
RT	meanLatVent_scaled	0.0451918	0.0343258	0.0560577	Independent
RT	PACNI	0.0600797	0.0490719	0.0710875	Combined
RT	meanLatVent_scaled	0.0344503	0.0234228	0.0454777	Combined
Tower	PACNI	0.0536817	0.0402249	0.0671384	Independent
Tower	meanLatVent_scaled	0.00633479	-0.00658594	0.0192555	Independent
Tower	PACNI	0.0542687	0.0405849	0.0679525	Combined
Tower	meanLatVent_scaled	-0.00310471	-0.0162296	0.0100201	Combined
TrailsA	PACNI	0.055993	0.0428735	0.0691124	Independent
TrailsA	meanLatVent_scaled	0.020438	0.00786123	0.0330148	Independent
TrailsA	PACNI	0.0538966	0.0405583	0.0672348	Combined
TrailsA	meanLatVent_scaled	0.0111179	-0.00165552	0.0238913	Combined
TrailsB	PACNI	0.0599283	0.0467083	0.0731484	Independent
TrailsB	meanLatVent_scaled	0.0177118	0.00503603	0.0303875	Independent
TrailsB	PACNI	0.058496	0.0450551	0.0719369	Combined
TrailsB	meanLatVent_scaled	0.00759626	-0.0052754	0.0204679	Combined
VM	PACNI	0.090114	0.0768777	0.10335	Independent
VM	meanLatVent_scaled	0.00484558	-0.00786895	0.0175601	Independent
VM	PACNI	0.0922069	0.0787499	0.105664	Combined
VM	meanLatVent_scaled	-0.0110995	-0.0239866	0.00178769	Combined
WM	PACNI	0.0890119	0.075725	0.102299	Independent
WM	meanLatVent_scaled	-0.00774154	-0.0205437	0.00506063	Independent
WM	PACNI	0.093629	0.0801162	0.107142	Combined
WM	meanLatVent_scaled	-0.0242179	-0.0372003	-0.0112354	Combined
