# Supplementary material for: DunedinPACNI estimates the longitudinal Pace of Aging from a single brain image to track health and disease
Source: Nat Aging. 2025 Jul 1;5(8):1619–36. doi: 10.1038/s43587-025-00897-z (PMC12350157; doi:10.1038/s43587-025-00897-z)
Supplement: Supplementary file 17 — Statistical source data for Extended Data Fig. 8. [file 43587_2025_897_MOESM17_ESM.xlsx]

## Sheet: ED8A
test	measure	beta_pos	ci_l_pos	ci_h_pos	model
Frailty	PACNI	0.168884	0.158067	0.179701	Independent
Frailty	meanHipp_scaled	0.0715849	0.0607742	0.0823956	Independent
Health	PACNI	0.173055	0.162139	0.18397	Independent
Health	meanHipp_scaled	0.045478	0.0345579	0.0563981	Independent
Frailty	PACNI	0.161068	0.150075	0.172061	Combined
Frailty	meanHipp_scaled	0.0425623	0.031673	0.0534516	Combined
Health	PACNI	0.170332	0.159232	0.181432	Combined
Health	meanHipp_scaled	0.0148248	0.00383661	0.025813	Combined

## Sheet: ED8B
test	measure	beta_pos	ci_l_pos	ci_h_pos	model
Frailty	PACNI	0.168884	0.158067	0.179701	Independent
Frailty	meanLatVent_scaled	0.042426	0.0316018	0.0532501	Independent
Health	PACNI	0.173055	0.162139	0.18397	Independent
Health	meanLatVent_scaled	0.0178703	0.0069507	0.0287899	Independent
Frailty	PACNI	0.166653	0.155648	0.177658	Combined
Frailty	meanLatVent_scaled	0.0119849	0.00108397	0.0228859	Combined
Health	PACNI	0.175661	0.164557	0.186765	Combined
Health	meanLatVent_scaled	-0.0140414	-0.0250258	-0.0030571	Combined
