# Supplementary material for: DunedinPACNI estimates the longitudinal Pace of Aging from a single brain image to track health and disease
Source: Nat Aging. 2025 Jul 1;5(8):1619–36. doi: 10.1038/s43587-025-00897-z (PMC12350157; doi:10.1038/s43587-025-00897-z)
Supplement: Supplementary file 18 — Statistical source data for Extended Data Fig. 9. [file 43587_2025_897_MOESM18_ESM.xlsx]

## Sheet: ED9A
measure	covariate	HR	lowerCI	upperCI
pacni	none	1.48685	1.12426	1.96638
hc	none	1.23145	1.05295	1.37631
vent	none	1.11765	0.940021	1.32885
pacni	hc	1.43082	1.07849	1.89824
pacni	vent	1.45931	1.09716	1.94099
hc	pacni	1.20387	1.01796	1.35459
vent	pacni	1.06624	0.891855	1.27473

## Sheet: ED9B
measure	covariate	HR	lowerCI	upperCI
PACNI	none	1.14054	1.05495	1.23308
meanLatVent_scaled	none	1.03084	0.960968	1.10578
meanHipp_scaled	none	1.06425	0.984446	1.15053
meanLatVent_scaled	PACNI	1.00689	0.937151	1.08181
PACNI	meanLatVent_scaled	1.13879	1.05159	1.23321
meanHipp_scaled	PACNI	1.04008	0.96101	1.12566
PACNI	meanHipp_scaled	1.13225	1.04583	1.2258

## Sheet: ED9C
measure	covariate	HR	lowerCI	upperCI
PACNI	none	1.31705	1.21522	1.42741
meanLatVent_scaled	none	1.17787	1.10538	1.25512
meanHipp_scaled	none	1.11338	1.02621	1.20796
meanLatVent_scaled	PACNI	1.1269	1.05541	1.20324
PACNI	meanLatVent_scaled	1.27481	1.17411	1.38413
meanHipp_scaled	PACNI	1.05717	0.973408	1.14815
PACNI	meanHipp_scaled	1.30306	1.20044	1.41446
